# Supplementary material for: Inhibition of Human Drug Transporter Activities by the Pyrethroid Pesticides Allethrin and Tetramethrin
Source: PLoS One. 2017 Jan 18;12(1):e0169480. doi: 10.1371/journal.pone.0169480 (PMC5242521; doi:10.1371/journal.pone.0169480)
Supplement: S1 File — (XLSX) [file pone.0169480.s001.xlsx]

## Sheet: Feuil1
	Block	Molecular descriptor name	r value
	Constitutional descriptors	Mv	-0.8134
		nSK	-0.8447
		nBO	-0.8531
		nBM	-0.8561
		SCBO	-0.8479
		nDB	0.9032
		nAB	-0.8907
		nCsp3	0.84
		nCsp2	-0.8306
	Ring descriptors	nR05	0.8403
		nR06	-0.8691
		nBnz	-0.9072
		ARR	-0.8507
		D/Dtr06	-0.8706
	Topological indices	ZM1	-0.8225
		ZM2V	-0.8242
		ZM2MulPer	-0.8192
		ON1	-0.8301
		SNar	-0.8408
		Xt	0.8604
		LPRS	-0.84786
		MSD	-0.8646
		ECC	-0.8435
		AECC	-0.8335
		DECC	-0.8179
		MDDD	-0.8246
		UNIP	-0.8519
		CENT	-0.8029
		SMTI	-0.8201
		SMTIV	-0.8232
		GMTI	-0.8241
		GMTIV	-0.8028
		Xu	-0.8699
		CSI	-0.8454
		S1K	-0.8047
		S2K	-0.8104
		S3K	-0.8204
		PHI	-0.8042
		Psi_i_0	-0.8065
		Psi_e_0	-0.8008
	Walk and path counts	MWC01	-0.8733
		MWC02	-0.8413
		SRW02	-0.8741
		SRW04	-0.8245
		MPC01	-0.8733
		piPC01	-0.8684
		piPC02	-0.9325
		piPC03	-0.9275
		piPC04	-0.9258
		piPC05	-0.946
		piPC06	-0.9406
		piPC07	-0.8951
		piPC08	-0.853
		piPC09	-0.8681
		piPC10	-0.8554
		piID	-0.9053
		PCR	-0.8796
		PCD	-0.8904
		CID	-0.875
		BID	-0.8658
	Connectivity indices	X0	-0.8084
		X1	-0.8498
		X2	-0.8096
		X3A	-0.8703
		XMOD	-0.8567
		RDCHI	-0.8613
		RDSQ	-0.8117
	Information indices	IDE	-0.8622
		IDM	-0.8602
		IDDM	-0.8695
		IDET	-0.822
		IDMT	-0.8024
		IVDM	-0.8768
		S0K	-0.8199
		HVcpx	-0.8348
		HDcpx	-0.8531
	2D matrix-based descriptors	SpPos_A	-0.8547
		SpPosLog_A	-0.8433
		SpMaxA_A	0.8632
		SpAD_A	-0.8547
		Ho_A	-0.8594
		EE_A	-0.8673
		VE3_A	-0.842
		VR1_A	-0.8523
		VR3_A	-0.8416
		Wi_D	-0.8146
		WiA_D	-0.8753
		AVS_D	-0.8531
		H_D	-0.8144
		Chi_D	0.9154
		ChiA_D	0.9189
		HyWi_D	-0.898
		SpPos_D	-0.8509
		SpPosA_D	-0.8731
		SpPosLog_D	-0.8477
		SpMax_D	-0.8509
		SpMaxA_D	-0.8731
		SpDiam_D	-0.8566
		SpAD_D	-0.8509
		SpMAD_D	-0.8731
		Ho_D	-0.8239
		EE_D	-0.8509
		SM2_D	-0.8987
		SM3_D	-0.8932
		SM4_D	-0.897
		SM5_D	-0.8954
		SM6_D	-0.8963
		VE2_D	0.8815
		VE3_D	-0.8295
		VR1_D	-0.8528
		VR3_D	-0.8426
		QW_L	-0.8119
		SpPos_L	-0.8531
		SpPosLog_L	-0.842
		SpMaxA_L	0.8619
		SpAD_L	-0.8104
		Ho_L	-0.8545
		SM2_L	-0.8566
		VE1_L	-0.8568
		VE2_L	0.8814
		VE3_L	-0.8385
		VR1_L	-0.853
		VR3_L	-0.8415
		H_X	-0.8356
		Chi_X	-0.8538
		HyWi_X	-0.8656
		SpPos_X	-0.8439
		SpPosLog_X	-0.8387
		SpMaxA_X	0.8923
		SpDiam_X	-0.9321
		SpAD_X	-0.8439
		Ho_X	-0.836
		EE_X	-0.8663
		SM2_X	-0.8516
		SM4_X	-0.8306
		SM6_X	-0.836
		VE3_X	-0.8339
		VR1_X	-0.8508
		VR3_X	-0.8412
		Wi_H2	-0.8264
		WiA_H2	0.8969
		Chi_H2	-0.858
		HyWi_H2	-0.8582
		SpPos_H2	-0.8555
		SpPosLog_H2	-0.8428
		SpMaxA_H2	0.9154
		SpAD_H2	-0.8555
		Ho_H2	-0.8558
		SM2_H2	-0.8701
		VE3_H2	-0.8548
		VR1_H2	-0.8521
		VR3_H2	-0.8415
		Wi_Dt	-0.8076
		AVS_Dt	-0.824
		ChiA_Dt	0.8225
		HyWi_Dt	-0.8557
		SpPos_Dt	-0.8243
		SpPosLog_Dt	-0.8445
		SpMax_Dt	-0.8243
		SpDiam_Dt	-0.8349
		SpAD_Dt	-0.8243
		Ho_Dt	-0.8235
		EE_Dt	-0.8243
		SM2_Dt	-0.8547
		SM3_Dt	-0.846
		SM4_Dt	-0.851
		SM5_Dt	-0.8488
		SM6_Dt	-0.8499
		VE1_Dt	-0.8025
		VE2_Dt	0.8894
		VE3_Dt	-0.8332
		VR1_Dt	-0.8525
		VR3_Dt	-0.8415
		Wi_D/Dt	-0.8079
		AVS_D/Dt	-0.8135
		ChiA_D/Dt	0.8343
		HyWi_D/Dt	-0.8532
		SpPos_D/Dt	-0.8425
		SpPosLog_D/Dt	-0.843
		SpMax_D/Dt	-0.81445
		SpDiam_D/Dt	-0.8275
		SpAD_D/Dt	-0.8425
		Ho_D/Dt	-0.8052
		EE_D/Dt	-0.8145
		SM2_D/Dt	-0.8434
		SM3_D/Dt	-0.8372
		SM4_D/Dt	-0.8376
		SM5_D/Dt	-0.8375
		SM6_D/Dt	-0.8376
		VE3_D/Dt	-0.8471
		VR1_D/Dt	-0.8548
		VR3_D/Dt	-0.8423
		AVS_Dz(Z)	-0.8063
		H_Dz(Z)	-0.8651
		ChiA_Dz(Z)	0.8897
		HyWi_Dz(Z)	-0.8498
		SpPos_Dz(Z)	-0.8027
		SpPosLog_Dz(Z)	-0.8352
		SpMax_Dz(Z)	-0.8021
		SpDiam_Dz(Z)	-0.8097
		SpAD_Dz(Z)	-0.8023
		EE_Dz(Z)	-0.8021
		SM2_Dz(Z)	-0.8482
		SM3_Dz(Z)	-0.8388
		SM4_Dz(Z)	-0.8453
		SM5_Dz(Z)	-0.8426
		SM6_Dz(Z)	-0.8441
		VE1_Dz(Z)	-0.8149
		VE2_Dz(Z)	0.8708
		VE3_Dz(Z)	-0.8335
		VR1_Dz(Z)	-0.8527
		VR3_Dz(Z)	-0.8416
		AVS_Dz(m)	-0.8059
		H_Dz(m)	-0.8649
		ChiA_Dz(m)	0.8897
		HyWi_Dz(m)	-0.8497
		SpPos_Dz(m)	-0.8024
		SpPosLog_Dz(m)	-0.8352
		SpMax_Dz(m)	-0.8017
		SpDiam_Dz(m)	-0.8095
		SpAD_Dz(m)	-0.802
		EE_Dz(m)	-0.8017
		SM2_Dz(m)	-0.8478
		SM3_Dz(m)	-0.8381
		SM4_Dz(m)	-0.8448
		SM5_Dz(m)	-0.842
		SM6_Dz(m)	-0.8437
		VE1_Dz(m)	-0.8151
		VE2_Dz(m)	0.8679
		VE3_Dz(m)	-0.8336
		VR1_Dz(m)	-0.8527
		VR3_Dz(m)	-0.8416
		WiA_Dz(v)	-0.8061
		AVS_Dz(v)	-0.8166
		H_Dz(v)	-0.8534
		Chi_Dz(v)	0.8344
		ChiA_Dz(v)	0.8902
		HyWi_Dz(v)	-0.8675
		SpAbs_Dz(v)	-0.8161
		SpPos_Dz(v)	-0.8174
		SpPosA_Dz(v)	-0.8077
		SpPosLog_Dz(v)	-0.8393
		SpMax_Dz(v)	-0.8174
		SpMaxA_Dz(v)	-0.8077
		SpDiam_Dz(v)	-0.8162
		SpAD_Dz(v)	-0.8177
		SpMAD_Dz(v)	-0.8092
		EE_Dz(v)	-0.8174
		SM2_Dz(v)	-0.8674
		SM3_Dz(v)	-0.8682
		SM4_Dz(v)	-0.867
		SM5_Dz(v)	-0.8682
		SM6_Dz(v)	-0.8674
		VE2_Dz(v)	0.8837
		VE3_Dz(v)	-0.8175
		VR1_Dz(v)	-0.853
		VR3_Dz(v)	-0.8415
		AVS_Dz(e)	-0.8157
		H_Dz(e)	-0.8485
		ChiA_Dz(e)	0.899
		HyWi_Dz(e)	-0.8583
		SpAbs_Dz(e)	-0.8132
		SpPos_Dz(e)	-0.8138
		SpPosLog_Dz(e)	-0.8377
		SpMax_Dz(e)	-0.8138
		SpDiam_Dz(e)	-0.8182
		SpAD_Dz(e)	-0.8137
		EE_Dz(e)	-0.8138
		SM2_Dz(e)	-0.857
		SM3_Dz(e)	-0.8514
		SM4_Dz(e)	-0.8554
		SM5_Dz(e)	-0.8539
		SM6_Dz(e)	-0.8548
		VE1_Dz(e)	-0.8157
		VE2_Dz(e)	0.8708
		VE3_Dz(e)	-0.8304
		VR1_Dz(e)	-0.8527
		VR3_Dz(Z)	-0.8416
		WiA_Dz(m)	-0.8271
		AVS_Dz(m)	-0.8249
		Chi_Dz(m)	0.851
		ChiA_Dz(m)	0.888
		HyWi_Dz(m)	-0.8789
		SpAbs_Dz(m)	-0.821
		SpPos_Dz(m)	-0.8255
		SpPosA_Dz(m)	-0.8291
		SpPosLog_Dz(m)	-0.8433
		SpMax_Dz(m)	-0.8257
		SpMaxA_Dz(m)	-0.8294
		SpDiam_Dz(m)	-0.8252
		SpAD_Dz(m)	-0.8256
		SpMAD_Dz(m)	-0.8294
		EE_Dz(m)	-0.8257
		SM2_Dz(m)	-0.8791
		SM3_Dz(m)	-0.8794
		SM4_Dz(m)	-0.878
		SM5_Dz(m)	-0.8797
		SM6_Dz(m)	-0.8786
		VE2_Dz(m)	0.8856
		VE3_Dz(p)	-0.8049
		VR1_Dz(m)	-0.8532
		VR3_Dz(m)	-0.8417
		Wi_Dz(i)	-0.8044
		WiA_Dz(v)	-0.8024
		AVS_Dz(v)	-0.8312
		H_Dz(v)	-0.8386
		Chi_Dz(v)	0.8343
		ChiA_Dz(v)	0.874
		HyWi_Dz(v)	-0.8725
		SpAbs_Dz(v)	-0.829
		SpPos_Dz(v)	-0.8294
		SpPosLog_Dz(v)	-0.8413
		SpMax_Dz(v)	-0.8294
		SpDiam_Dz(v)	-0.8352
		SpAD_Dz(v)	-0.8294
		Ho_Dz(i)	-0.8045
		EE_Dz(v)	-0.8294
		SM2_Dz(v)	-0.8721
		SM3_Dz(v)	-0.8651
		SM4_Dz(v)	-0.8702
		SM5_Dz(v)	-0.8682
		SM6_Dz(v)	-0.8693
		VE1_Dz(v)	-0.8047
		VE2_Dz(v)	0.8727
		VE3_Dz(v)	-0.8319
		VR1_Dz(v)	-0.8527
		VR3_Dz(v)	-0.8416
		Wi_Dz(e)	-0.862
		Chi_B(m)	-0.8131
		SpAbs_B(m)	-0.8483
		SpPos_B(m)	-0.8317
		SpPosLog_B(m)	-0.8542
		SpAD_B(m)	-0.8298
		Ho_B(m)	-0.8639
		SM1_B(m)	-0.8248
		VE3_B(m)	-0.8435
		VR1_B(m)	-0.8517
		VR3_B(m)	-0.8414
		Wi_B(v)	-0.858
		WiA_B(v)	0.8448
		Chi_B(v)	-0.8406
		HyWi_B(v)	-0.8728
		SpAbs_B(v)	-0.8448
		SpPos_B(v)	-0.8482
		SpPosLog_B(v)	-0.8427
		SpMaxA_B(v)	0.8734
		SpAD_B(v)	-0.8443
		Ho_B(v)	-0.842
		EE_B(v)	-0.8868
		SM1_B(v)	-0.8703
		SM2_B(v)	-0.8676
		SM3_B(v)	-0.8689
		SM4_B(v)	-0.8964
		SM5_B(v)	-0.8968
		SM6_B(v)	-0.9091
		VE3_B(v)	-0.8304
		VR1_B(v)	-0.8515
		VR3_B(v)	-0.8413
		Wi_B(e)	-0.8573
		WiA_B(e)	0.8697
		AVS_B(e)	-0.8451
		Chi_B(e)	-0.8359
		HyWi_B(e)	-0.8798
		SpAbs_B(e)	-0.8534
		SpPos_B(e)	-0.8476
		SpPosLog_B(e)	-0.8407
		SpMaxA_B(e)	0.8845
		SpAD_B(e)	-0.8475
		Ho_B(e)	-0.8444
		EE_B(e)	-0.8824
		SM1_B(e)	-0.8496
		SM2_B(e)	-0.8843
		SM3_B(e)	-0.8815
		SM4_B(e)	-0.8865
		SM5_B(e)	-0.8832
		SM6_B(e)	-0.8809
		VE3_B(e)	-0.8293
		VR1_B(e)	-0.8517
		VR3_B(e)	-0.8414
		Wi_B(p)	-0.853
		WiA_B(p)	0.8093
		Chi_B(p)	-0.8355
		HyWi_B(p)	-0.8622
		SpAbs_B(p)	-0.8404
		SpPos_B(p)	-0.8367
		SpPosLog_B(p)	-0.8446
		SpMaxA_B(p)	0.876
		SpAD_B(p)	-0.8489
		Ho_B(p)	-0.8347
		EE_B(p)	-0.8803
		SM1_B(p)	-0.8243
		SM2_B(p)	-0.8623
		SM3_B(p)	-0.8556
		SM4_B(p)	-0.8855
		SM5_B(p)	-0.8892
		SM6_B(p)	-0.9044
		VE3_B(p)	-0.8017
		VR1_B(p)	-0.8517
		VR3_B(p)	-0.8413
		Wi_B(i)	-0.8536
		WiA_B(i)	0.8674
		AVS_B(i)	-0.8886
		Chi_B(i)	-0.8369
		HyWi_B(i)	-0.8739
		SpAbs_B(i)	-0.8497
		SpPos_B(i)	-0.8403
		SpPosLog_B(i)	-0.8394
		SpMaxA_B(i)	0.8843
		SpAD_B(i)	-0.8484
		Ho_B(i)	-0.8389
		EE_B(i)	-0.8759
		SM1_B(i)	-0.8374
		SM2_B(i)	-0.8808
		SM3_B(i)	-0.8761
		SM4_B(i)	-0.8814
		SM5_B(i)	-0.8731
		SM6_B(i)	-0.8677
		VE3_B(i)	-0.8296
		VR1_B(i)	-0.8516
		VR3_B(i)	-0.8414
		SpPosLog_B(s)	-0.8167
		SpMaxA_B(s)	0.8065
		VE1_B(s)	-0.8153
		VE3_B(s)	-0.8895
		VR1_B(s)	-0.8522
		VR3_B(s)	-0.8415
	2D autocorrelations	ATS1m	-0.8375
		ATS7m	-0.8108
		MATS4e	0.8452
		GATS1v	0.8189
		GATS6i	0.8495
		GGI10	-0.8562
		JGI3	0.9368
	Burden Eigenvalues	SpMax7_Bh(m)	-0.8685
		SpMax8_Bh(m)	-0.8608
		SpMax8_Bh(v)	-0.8191
		SpMax8_Bh(p)	-0.8249
		SpMin1_Bh(p)	-0.8477
		SpMin1_Bh(i)	-0.8193
	P_VSA-like descriptors	P_VSA_LogP_2	0.8958
		P_VSA_MR_6	-0.8092
	ETA indices	Eta_alpha	-0.8357
		Eta_betaS	-0.8338
		Eta_betaP	-0.8188
		Eta_beta	-0.8657
		Eta_L_A	0.912
		Eta_F	-0.8371
		Eta_F_A	-0.8542
		Eta_FL	-0.8918
		Eta_FL_A	-0.8763
	Edge adjacency indices	SpMaxA_EA	0.8046
		SpAD_EA	-0.8288
		SpMaxA_EA(bo)	0.803
		SpAD_EA(bo)	-0.8826
		SpMAD_EA(bo)	-0.8548
		SpMaxA_EA(ri)	0.8
		SpMAD_EA(ri)	0.8204
		SpMaxA_AEA(ed)	0.8053
		SpMaxA_AEA(bo)	0.8409
		SpAD_AEA(bo)	-0.816
		SpMaxA_AEA(dm)	0.8387
		SpMaxA_AEA(ri)	0.8277
		SpAD_AEA(ri)	-0.8336
		Chi0_EA	-0.8437
		Chi1_EA	-0.8556
		Chi0_EA(ed)	-0.8165
		Chi1_EA(ed)	-0.8186
		Chi0_EA(bo)	-0.8055
		Chi0_EA(ri)	-0.8643
		Chi1_EA(ri)	-0.8879
		Chi0_AEA(ed)	-0.8437
		Chi1_AEA(ed)	-0.8556
		Chi0_AEA(bo)	-0.8437
		Chi1_AEA(bo)	-0.8556
		Chi0_AEA(dm)	-0.8437
		Chi1_AEA(dm)	-0.8556
		Chi0_AEA(ri)	-0.8437
		Chi1_AEA(ri)	-0.8556
		SM02_EA(bo)	-0.9321
		SM04_EA(bo)	-0.9255
		SM02_AEA(bo)	-0.8538
		SM03_AEA(bo)	-0.8301
		SM15_AEA(bo)	-0.8245
		SM03_AEA(dm)	-0.8585
		SM04_AEA(dm)	-0.8573
		SM05_AEA(dm)	-0.8755
		SM06_AEA(dm)	-0.8248
		SM07_AEA(dm)	-0.901
		SM04_AEA(ri)	-0.8989
		SM05_AEA(ri)	-0.8157
		SM06_AEA(ri)	-0.8836
		SM07_AEA(ri)	-0.8054
		SM08_AEA(ri)	-0.9131
		SM13_AEA(ri)	-0.8586
		SM15_AEA(ri)	-0.8442
		Eig07_EA	-0.8247
		Eig09_EA	-0.8585
		Eig10_EA	-0.8573
		Eig11_EA	-0.8755
		Eig12_EA	-0.8248
		Eig13_EA	-0.901
		Eig09_EA(ed)	-0.8989
		Eig10_EA(ed)	-0.8157
		Eig11_EA(ed)	-0.8836
		Eig12_EA(ed)	-0.8054
		Eig13_EA(ed)	-0.9131
		Eig03_EA(bo)	-0.8586
		Eig05_EA(bo)	-0.8442
		Eig07_EA(bo)	-0.9143
		Eig09_EA(bo)	-0.8431
		Eig10_EA(bo)	-0.821
		Eig11_EA(bo)	-0.8577
		Eig12_EA(bo)	-0.8307
		Eig13_EA(bo)	-0.8734
		Eig07_EA(ri)	-0.8446
		Eig10_EA(ri)	-0.8081
		Eig11_EA(ri)	-0.8691
		Eig12_EA(ri)	-0.8428
		Eig13_EA(ri)	-0.915
		Eig14_EA(ri)	-0.8336
		Eig12_AEA(ed)	-0.8591
		Eig13_AEA(ed)	-0.8544
		Eig14_AEA(ed)	-0.8255
		Eig05_AEA(bo)	-0.8728
		Eig09_AEA(bo)	-0.8285
		Eig11_AEA(bo)	-0.8366
		Eig12_AEA(dm)	-0.8508
		Eig13_AEA(dm)	-0.8539
		Eig14_AEA(dm)	-0.8453
		Eig15_AEA(dm)	-0.8073
		Eig07_AEA(ri)	-0.8376
		Eig09_AEA(ri)	-0.805
		Eig11_AEA(ri)	-0.838
		Eig12_AEA(ri)	-0.8137
		Eig13_AEA(ri)	-0.8698
	Geometrical descriptors	G1	-0.8142
		G2	-0.838
		CMBL	-0.8673
		AROM	-0.8564
		HOMT	-0.8532
	3D matrix-based descriptors	VR2_G	0.8728
		VR2_RG	0.8709
		SpPosA_G/D	-0.8413
		SpMAD_G/D	-0.8427
		VR2_G/D	0.8725
	3D autocorrelations	TDB09u	0.8337
	RDF descriptors	RDF065m	-0.9173
		RDF075m	-0.813
	3D-MoRSE descriptors	Mor08u	0.8343
		Mor23u	0.8057
		Mor05m	0.8478
		Mor23m	0.8301
		Mor05v	0.8557
		Mor08v	0.9064
		Mor14v	0.8261
		Mor15v	-0.8107
		Mor23v	0.8148
		Mor25v	-0.8068
		Mor27v	0.8247
		Mor31v	0.8226
		Mor08e	0.8225
		Mor23e	0.8344
		Mor05p	0.8049
		Mor08p	0.907
		Mor23p	0.8038
		Mor26p	0.8029
		Mor31p	0.8435
		Mor07i	-0.8215
		Mor08i	0.8118
		Mor23i	0.8087
		Mor23s	0.8111
		Mor25s	-0.8802
	GETAWAY descriptors	H1v	-0.883
		H2v	-0.8967
		H3v	-0.8175
		HTv	-0.8612
		H1e	-0.823
		R1v	-0.8859
		R2v	-0.8998
		R3v	-0.8028
		RTv	-0.89
	Randic molecular profiles	SHP2	0.9176
	Functional group counts	nCar	-0.8985
		nCb-	-0.8615
		nCconj	0.8373
		nR=Ct	0.9044
	Atom-centred fragments	C-002	0.8078
		C-017	0.9044
		H-046	0.8719
	Atom-type-E-state indices	NdssC	0.8783
		NaasC	-0.8628
	2D Atom Pairs	B04[O-O]	0.8403
		B06[O-O]	0.8403
		F06[O-O]	0.8018
	Molecular properties	Uc	-0.8763
		ALOGP	-0.8983
		ALOGP2	-0.8685
	Drug-like indices	DLS_cons	0.837
		CMC-50	0.867
		Inflammat-80	0.867
		Hypertens-80	0.867
		Neoplastic-80	0.867
